# Supplementary material for: Identification and Mapping of QTLs for Adult Plant Resistance in Wheat Line XK502
Source: Plants (Basel). 2024 Aug 25;13(17):2365. doi: 10.3390/plants13172365 (PMC11396990; doi:10.3390/plants13172365)
Supplement: Supplementary file 1 [file plants-13-02365-s001.zip]

Archive with 1 entries (1 files):
- plants-3145151-supplementary.pdf
